# Supplementary material for: Antimicrobial and Functional Properties of Duckweed (Wolffia globosa) Protein and Peptide Extracts Prepared by Ultrasound-Assisted Extraction
Source: Foods. 2022 Aug 5;11(15):2348. doi: 10.3390/foods11152348 (PMC9367961; doi:10.3390/foods11152348)
Supplement: Supplementary file 1 [file foods-11-02348-s001.zip]

Archive with 1 entries (1 files):
- foods-1831297-supplementary.pdf
